# Supplementary material for: On the Donor: Acceptor Features for Poly(3-hexylthiophene): TiO2 Quantum Dots Hybrid Materials Obtained via Water Vapor Flow Assisted Sol-Gel Growth
Source: Polymers (Basel). 2023 Mar 29;15(7):1706. doi: 10.3390/polym15071706 (PMC10096910; doi:10.3390/polym15071706)
Supplement: Supplementary file 1 [file polymers-15-01706-s001.zip]

Archive with 1 entries (1 files):
- polymers-2272149-supplementary.pdf
